# Supplementary material for: Correlation between Genes of the ceRNA Network and Tumor-Infiltrating Immune Cells and Their Biomarker Screening in Kidney Renal Clear Cell Carcinoma
Source: J Oncol. 2022 Aug 29;2022:4084461. doi: 10.1155/2022/4084461 (PMC9444395; doi:10.1155/2022/4084461)
Supplement: Supplementary Materials — Differentially expressed lncRNA, miRNAs, and mRNAs were put in Supplementary Material 1. Gene ID of lncRNAs, miRNAs and mRNAs in the ceRNA network were displayed in Supplementary Material 2. For a comprehensive digital IHC image analysis with Qupath, please refer to the protocol in Supplementary Material 3. [file 4084461.f1.zip]

Archive with 3 entries (3 files):
- Supplementary Material 1.docx
- Supplementary Material 2.docx
- supplementary material 3.docx
